# Supplementary material for: Early-Life Skin Microbial Biomarkers for Eczema Phenotypes in Chinese Toddlers
Source: Pathogens. 2023 May 11;12(5):697. doi: 10.3390/pathogens12050697 (PMC10222142; doi:10.3390/pathogens12050697)
Supplement: Supplementary file 1 [file pathogens-12-00697-s001.zip]

Archive with 1 entries (1 files):
- pathogens-2320966-supplementary.pdf
